# Supplementary material for: Asexually propagated Agave tequilana var. azul exhibits variation in genetic markers and defence responses to Fusarium solani
Source: AoB Plants. 2022 Jun 8;14(3):plac027. doi: 10.1093/aobpla/plac027 (PMC9246091; doi:10.1093/aobpla/plac027)
Supplement: plac027_suppl_Supplementary_Materials [file plac027_suppl_supplementary_materials.zip]

Archive with 5 entries (5 files):
- plac027_suppl_Supplementary_Data_S4.xlsx
- plac027_suppl_Supplementary_Table_S1.pdf
- plac027_suppl_Supplementary_Data_S1.xlsx
- plac027_suppl_Supplementary_Data_S2.xlsx
- plac027_suppl_Supplementary_Data_S3.xlsx
