# Supplementary material for: Asexually propagated Agave tequilana var. azul exhibits variation in genetic markers and defence responses to Fusarium solani
Source: AoB Plants. 2022 Jun 8;14(3):plac027. doi: 10.1093/aobpla/plac027 (PMC9246091; doi:10.1093/aobpla/plac027)
Supplement: plac027_suppl_Supplementary_Materials [file plac027_suppl_supplementary_materials.zip › plac027_suppl_Supplementary_Data_S4.xlsx]

## Sheet: Incidence
INCIDENCE OF ROOT ROT DAMAGE PERCENTAGE AND ITS STATISTICAL ANALYSIS
Sample name	Incidence %	Treatment	Transformation		PR control	PR inoculated	PS control	PS inoculated												GENERAL LINEAL MODEL					Multiple T-test					Duncan's test
R7 ctr	0	PR control	0		0	8	0	0													Liberty Degrees	Mean square	p value		2	3	4			Means	12.6571		2.2		0		0
R7 ctr	0	PR control	0		0	4.5	0	0			PR control	Difference	PR inoculated	Difference	PS control	Difference	PS inoculated	Difference		Treatments	3	1538.03	0	**	2.77	2.92	3.02	PS non-inoculated	B	0	145.433	*	84.3984	NS	49.7252	NS	0
R7 ctr	0	PR control	0		0	8.3	0	0		Min	0	0	0	0	0	0	0	0		Phenotype	1	1148.19	0	**	7.45202	7.85556	8.12459	PR non-inoculated	B	0	95.7074	NS	34.6732	NS	0
R7 ctr	0	PR control	0		0	8.8	0	36.8		Q1	0	0	0	0	0	0	6.75	6.75		Inoculation	1	2317.71	0	**				PR inoculated	B	2.2	61.0342	NS	0
R7 ctr	0	PR control	0		0	7.5	0	17.1		Med	0	0	0	0	0	0	14.5	7.75		Phenotype * Inoculation	1	1148.19	0	**				PS inoculated	A	12.6571	0
R7 ctr	0	PR control	0		0	9	0	20.6		Q3	0	0	0	0	0	0	22.325	7.825		Error	164	28.95
R7 ctr	0	PR control	0		0	5.7	0	10.8		Max	0	0	15.3	15.3	0	0	51.6	29.275		Total	167
R7 ctr	0	PR control	0		0	2.7	0	18.7
R7 ctr	0	PR control	0		0	2.8	0	5														7.2375
R7 ctr	0	PR control	0		0	0	0	25														2.69026
R7 ctr	0	PR control	0		0	7.1	0	14.8
R7 ctr	0	PR control	0		0	4.8	0	8.8
R7 ctr	0	PR control	0		0	0	0	0												Means
R7 ctr	0	PR control	0		0	2.5	0	13.8													Non-inoculated	Inoculated
R7 ctr	0	PR control	0		0	0	0	0												PR	0	2.2
R7 ctr	0	PR control	0		0	0	0	10.7												PS	0	12.6571
R7 ctr	0	PR control	0		0	0	0	0
R7 sol	8	PR control	16.4299		0	4.8	0	15.3
R7 sol	4.5	PR control	12.2473		0	0	0	8.3
R7 sol	8.3	PR control	16.744		0	0	0	0
R7 sol	8.8	PR control	17.2563		0	0	0	32.5
R7 sol	7.5	PR control	15.8941		0	0	0	8.7
R7 sol	9	PR control	17.4576		0	0	0	22.2
R7 sol	5.7	PR control	13.8126		0	0	0	7.1
R7 sol	2.7	PR control	9.45752		0	4.3	0	33.3
R7 sol	2.8	PR control	9.63271		0	0	0	24.1
R7 sol	0	PR control	0		0	0	0	16.6
R7 sol	7.1	PR control	15.4536		0	3.4	0	14.8
R7 sol	4.8	PR control	12.6555		0	0	0	14.2
R7 sol	0	PR control	0		0	4.1	0	17.1
R7 sol	2.5	PR control	9.09741		0	4.1	0	3.8
R7 sol	0	PR control	0		0	0	0	19.3
R7 sol	0	PR control	0		0	0	0	4.7
R7 sol	0	PR control	0		0	0	0	0
R7 sol	4.8	PR control	12.6555		0	0	0	0
R7 sol	0	PR control	0		0	0	0	0
R7 sol	0	PR control	0		0	0	0	22.7
R7 sol	0	PR control	0		0	0	0	19
R7 sol	0	PR control	0		0	0	0	4.5
R7 sol	0	PR control	0		0	0	0	12.5
R7 sol	0	PR control	0		0	0	0	25
R7 sol	4.3	PR control	11.9679		0	0	0	23.8
R7 sol	0	PR inoculated	0			0	0	14.7
R7 sol	0	PR inoculated	0			0	0	8.3
R7 sol	3.4	PR inoculated	10.6256			0	0	2.2
R7 sol	0	PR inoculated	0			0	0	3.7
R7 sol	4.1	PR inoculated	11.6823			0	0	2.2
R7 sol	4.1	PR inoculated	11.6823			0	0	8.5
R7 sol	0	PR inoculated	0			0	0	5.7
R12 sol	0	PR inoculated	0			0	0	31
R12 sol	0	PR inoculated	0			0		0
R12 sol	0	PR inoculated	0			0		9.3
R12 sol	0	PR inoculated	0			0		4.9
R12 sol	0	PR inoculated	0			0		12.2
R12 sol	0	PR inoculated	0			0		9.3
R12 sol	0	PR inoculated	0			0		22.2
R12 sol	0	PR inoculated	0			0		14.3
R12 sol	0	PR inoculated	0			0		26.6
R12 sol	0	PR inoculated	0			0		51.6
R12 sol	0	PR inoculated	0			0		35.7
R12 sol	0	PR inoculated	0			0		25
R12 sol	0	PR inoculated	0			0		26.3
R12 sol	0	PR inoculated	0			0		27.7
R12 sol	0	PR inoculated	0			0		14.8
R12 sol	0	PR inoculated	0			0		9.5
R12 sol	0	PR inoculated	0			0		16.6
R12 sol	0	PR inoculated	0			0		16.6
R12 sol	0	PR inoculated	0			0		13
R12 sol	0	PR inoculated	0			0		13.6
R12 sol	0	PR inoculated	0			0		0
R12 sol	0	PR inoculated	0			0		11.1
R12 sol	0	PR inoculated	0			0		14.2
R12 sol	0	PR inoculated	0			0		26.3
R12 sol	0	PR inoculated	0			0		20
R12 sol	0	PR inoculated	0			0		7.7
R12 sol	0	PR inoculated	0			0		31.6
R12 sol	0	PR inoculated	0			0		18.5
R12 sol	0	PR inoculated	0			6.2		18.7
R12 sol	0	PR inoculated	0			3		24.1
R12 sol	0	PR inoculated	0			0		15.8
R12 sol	0	PR inoculated	0			0		23.5
R12 sol	0	PR inoculated	0			0		20
R12 sol	0	PR inoculated	0			0		32
R12 sol	0	PR inoculated	0			0		45.4
R12 sol	0	PR inoculated	0			0
R12 sol	0	PR inoculated	0			0
R12 sol	0	PR inoculated	0			0
R12 sol	0	PR inoculated	0			0
R12 sol	0	PR inoculated	0			7.5
R12 sol	0	PR inoculated	0			0
R12 sol	0	PR inoculated	0			15.3
R12 sol	0	PR inoculated	0
R36 ctr	0	PR inoculated	0
R36 ctr	0	PR inoculated	0
R36 ctr	0	PR inoculated	0
R36 ctr	0	PR inoculated	0
R36 ctr	0	PR inoculated	0
R36 ctr	0	PR inoculated	0
R36 ctr	0	PR inoculated	0
R36 ctr	0	PR inoculated	0
R36 ctr	0	PR inoculated	0
R36 ctr	0	PR inoculated	0
R36 ctr	0	PR inoculated	0
R36 ctr	0	PR inoculated	0
R36 ctr	0	PR inoculated	0
R36 ctr	0	PR inoculated	0
R36 ctr	0	PR inoculated	0
R36 ctr	0	PR inoculated	0
R36 ctr	0	PR inoculated	0
R36 ctr	0	PR inoculated	0
R36 ctr	0	PR inoculated	0
R36 ctr	0	PR inoculated	0
R36 ctr	0	PR inoculated	0
R36 ctr	0	PR inoculated	0
R36 ctr	0	PR inoculated	0
R36 ctr	0	PR inoculated	0
R36 ctr	0	PR inoculated	0
R36 sol	0	PR inoculated	0
R36 sol	0	PR inoculated	0
R36 sol	6.2	PR inoculated	14.4182
R36 sol	3	PR inoculated	9.9742
R36 sol	0	PR inoculated	0
R36 sol	0	PR inoculated	0
R36 sol	0	PR inoculated	0
R36 sol	0	PR inoculated	0
R36 sol	0	PR inoculated	0
R36 sol	0	PR inoculated	0
R36 sol	0	PR inoculated	0
R36 sol	0	PR inoculated	0
R36 sol	0	PR inoculated	0
R36 sol	7.5	PR inoculated	15.8941
R36 sol	0	PR inoculated	0
R36 sol	15.3	PR inoculated	23.0262
S9 sol	0	PS control	0
S9 sol	0	PS control	0
S9 sol	0	PS control	0
S9 sol	36.8	PS control	37.3461
S9 sol	17.1	PS control	24.4262
S9 sol	20.6	PS control	26.9923
S9 sol	10.8	PS control	19.1858
S9 sol	18.7	PS control	25.6221
S9 sol	5	PS control	12.9209
S9 sol	25	PS control	29.9999
S9 sol	14.8	PS control	22.6255
S9 sol	8.8	PS control	17.2563
S9 sol	0	PS control	0
S9 sol	13.8	PS control	21.8071
S11 sol	0	PS control	0
S11 sol	10.7	PS control	19.0933
S11 sol	0	PS control	0
S11 sol	15.3	PS control	23.0262
S11 sol	8.3	PS control	16.744
S11 sol	0	PS control	0
S11 sol	32.5	PS control	34.7563
S11 sol	8.7	PS control	17.155
S11 sol	22.2	PS control	28.1101
S11 sol	7.1	PS control	15.4536
S11 sol	33.3	PS control	35.244
S11 sol	24.1	PS control	29.4008
S11 sol	16.6	PS control	24.0435
S11 sol	14.8	PS control	22.6255
S11 sol	14.2	PS control	22.1373
S11 sol	17.1	PS control	24.4262
S11 sol	3.8	PS control	11.241
S11 sol	19.3	PS control	26.0603
S11 sol	4.7	PS control	12.5208
S11 sol	0	PS control	0
S11 sol	0	PS control	0
S11 sol	0	PS control	0
S11 sol	22.7	PS control	28.4534
S11 sol	19	PS control	25.8419
S11 sol	4.5	PS control	12.2473
S11 sol	12.5	PS control	20.7048
S11 sol	25	PS control	29.9999
S11 sol	23.8	PS control	29.1995
S11 sol	14.7	PS control	22.5448
S11 sol	8.3	PS control	16.744
S14 ctr	0	PS control	0
S14 ctr	0	PS control	0
S14 ctr	0	PS control	0
S14 ctr	0	PS control	0
S14 ctr	0	PS control	0
S14 ctr	0	PS control	0
S14 ctr	0	PS inoculated	0
S14 ctr	0	PS inoculated	0
S14 ctr	0	PS inoculated	0
S14 ctr	0	PS inoculated	0
S14 ctr	0	PS inoculated	0
S14 ctr	0	PS inoculated	0
S14 ctr	0	PS inoculated	0
S14 ctr	0	PS inoculated	0
S14 ctr	0	PS inoculated	0
S14 ctr	0	PS inoculated	0
S14 ctr	0	PS inoculated	0
S14 ctr	0	PS inoculated	0
S14 ctr	0	PS inoculated	0
S14 ctr	0	PS inoculated	0
S14 ctr	0	PS inoculated	0
S14 ctr	0	PS inoculated	0
S14 ctr	0	PS inoculated	0
S14 ctr	0	PS inoculated	0
S14 ctr	0	PS inoculated	0
S14 ctr	0	PS inoculated	0
S14 ctr	0	PS inoculated	0
S14 ctr	0	PS inoculated	0
S14 ctr	0	PS inoculated	0
S14 ctr	0	PS inoculated	0
S14 ctr	0	PS inoculated	0
S14 ctr	0	PS inoculated	0
S14 ctr	0	PS inoculated	0
S14 ctr	0	PS inoculated	0
S14 ctr	0	PS inoculated	0
S14 sol	2.2	PS inoculated	8.52979
S14 sol	3.7	PS inoculated	11.0902
S14 sol	2.2	PS inoculated	8.52979
S14 sol	8.5	PS inoculated	16.9506
S14 sol	5.7	PS inoculated	13.8126
S14 sol	31	PS inoculated	33.8331
S14 sol	0	PS inoculated	0
S14 sol	9.3	PS inoculated	17.7557
S14 sol	4.9	PS inoculated	12.7889
S14 sol	12.2	PS inoculated	20.4435
S14 sol	9.3	PS inoculated	17.7557
S14 sol	22.2	PS inoculated	28.1101
S14 sol	14.3	PS inoculated	22.2193
S14 sol	26.6	PS inoculated	31.0477
S14 sol	51.6	PS inoculated	45.9168
S14 sol	35.7	PS inoculated	36.6906
S14 sol	25	PS inoculated	29.9999
S14 sol	26.3	PS inoculated	30.8528
S14 sol	27.7	PS inoculated	31.7563
S14 sol	14.8	PS inoculated	22.6255
S14 sol	9.5	PS inoculated	17.952
S14 sol	16.6	PS inoculated	24.0435
S14 sol	16.6	PS inoculated	24.0435
S14 sol	13	PS inoculated	21.1342
S14 sol	13.6	PS inoculated	21.6405
S14 sol	0	PS inoculated	0
S14 sol	11.1	PS inoculated	19.461
S14 sol	14.2	PS inoculated	22.1373
S14 sol	26.3	PS inoculated	30.8528
S14 sol	20	PS inoculated	26.565
S14 sol	7.7	PS inoculated	16.1103
S14 sol	31.6	PS inoculated	34.2038
S14 sol	18.5	PS inoculated	25.4749
S14 sol	18.7	PS inoculated	25.6221
S14 sol	24.1	PS inoculated	29.4008
S14 sol	15.8	PS inoculated	23.4214
S14 sol	23.5	PS inoculated	28.9972
S14 sol	20	PS inoculated	26.565
S14 sol	32	PS inoculated	34.4498
S14 sol	45.4	PS inoculated	42.3606
S11 ctr	0	PS inoculated	0
S11 ctr	0	PS inoculated	0
S11 ctr	0	PS inoculated	0
S11 ctr	0	PS inoculated	0
S11 ctr	0	PS inoculated	0
S11 ctr	0	PS inoculated	0
S11 ctr	0	PS inoculated	0
S11 ctr	0	PS inoculated	0
S11 ctr	0	PS inoculated	0
S11 ctr	0	PS inoculated	0
S11 ctr	0	PS inoculated	0
S11 ctr	0	PS inoculated	0
S11 ctr	0	PS inoculated	0
S11 ctr	0	PS inoculated	0
S11 ctr	0	PS inoculated	0
