# Supplementary material for: Asexually propagated Agave tequilana var. azul exhibits variation in genetic markers and defence responses to Fusarium solani
Source: AoB Plants. 2022 Jun 8;14(3):plac027. doi: 10.1093/aobpla/plac027 (PMC9246091; doi:10.1093/aobpla/plac027)
Supplement: plac027_suppl_Supplementary_Materials [file plac027_suppl_supplementary_materials.zip › plac027_suppl_Supplementary_Data_S2.xlsx]

## Sheet: PAL
PAL ACTIVITY RAW DATA AND ITS STATISTICAL ANALYSIS
Sample name	Number	Treatment	PAL activity		PR control	PR inoculated	PS control	PS inoculated												GENERAL LINEAL MODEL					Multiple T-test					Duncan's test
R7 sol	1	PR inoculated	0.252323		1.32363	0.252323	1.19446	1.03497			PR control	Difference	PR inoculated	Difference	PS control	Difference	PS inoculated	Difference			Liberty Degrees	Mean square	p value		2	3	4			Means	1.4463		1.32244		0.539261		0.30648
R18 sol	2	PR inoculated	0.353252		1.41576	0.353252	1.30232	0.184733		Min	1.00537	1.00537	0.163983	0.163983	1.11788	1.11788	0.184733	0.184733		Treatments	3	2.8524	0	**	2.89	3.04	3.12	PR inoculated	B	0.30648	1.13982	*	1.01596	*	0.232781	NS	0
R12 sol	3	PR inoculated	0.440496		1.45106	0.440496	1.21054	0.351666		Q1	1.24718	0.241802	0.242877	0.0788947	1.17546	0.0575819	0.376699	0.191966		Phenotype	1	0.27265	0.083		0.424127	0.44614	0.457881	PS inoculated	B	0.539261	0.907039	*	0.783182	*	0
R12 sol	4	PR inoculated	0.389948		1.52167	0.389948	1.22353	0.62367		Med	1.32374	0.076568	0.318648	0.0757705	1.21703	0.0415679	0.520265	0.143566		Inoculation	1	7.98526	0	**				PR non-inoculated	A	1.32244	0.123857	NS	0
R36 sol	5	PR inoculated	0.337523		1.43295	0.337523	1.33403	0.451799		Q3	1.42865	0.104905	0.362426	0.0437784	1.3261	0.109071	0.614935	0.0946706		Phenotype * Inoculation	1	0.02562	0.589					PS non-inoculated	A	1.4463	0
R36 sol	6	PR inoculated	0.163983		1.4642	0.163983	1.11788	0.588731		Max	1.52167	0.0930252	0.440496	0.0780699	2.48837	1.16227	1.03497	0.420032		Error	34	0.08615
R36 sol	7	PR inoculated	0.299773		1.32386	0.299773	2.26109													Total	37
R36 sol	8	PR inoculated	0.21454		1.33104	0.21454	2.48837
S14 sol	9	PS inoculated	1.03497		1.22612		1.16165															0.0215375
S9 sol	10	PS inoculated	0.184733		1.2406		1.16913															0.146757
S9 sol	11	PS inoculated	0.351666		1.00537
S15 sol	12	PS inoculated	0.62367		1.28738
S14 sol	13	PS inoculated	0.451799		1.26691															Means
S9 sol	14	PS inoculated	0.588731		1.22364																Non-inoculated	Inoculated
R18 ctr	15	PR control	1.32363																	PR	1.32244	0.30648
R18 ctr	16	PR control	1.41576																	PS	1.4463	0.539261
R18 ctr	17	PR control	1.45106
R18 ctr	18	PR control	1.52167
R7 ctr	19	PR control	1.43295
R7 ctr	20	PR control	1.4642
R7 ctr	21	PR control	1.32386
R7 ctr	22	PR control	1.33104
R36 ctr	23	PR control	1.22612
R36 ctr	24	PR control	1.2406
R36 ctr	25	PR control	1.00537
R36 ctr	26	PR control	1.28738
R12 ctr	27	PR control	1.26691
R12 ctr	28	PR control	1.22364
S11 ctr	29	PS control	1.19446
S11 ctr	30	PS control	1.30232
S15 ctr	31	PS control	1.21054
S15 ctr	32	PS control	1.22353
S15 ctr	33	PS control	1.33403
S9 ctr	34	PS control	1.11788
S11 ctr	35	PS control	2.26109
S11 ctr	36	PS control	2.48837
S22 ctr	37	PS control	1.16165
S22 ctr	38	PS control	1.16913

## Sheet: Peroxidase
PEROXIDASE ACTIVITY RAW DATA AND ITS STATISTICAL ANALYSIS
Sample name	Number	Treatment	Peroxidase activity		PR control	PR inoculated	PS control	PS inoculated												GENERAL LINEAL MODEL					Multiple T-test					Duncan's test
R7 sol	1	PR inoculated	15.6478		7.45801	15.6478	7.77885	15.5733			PR control	Difference	PR inoculated	Difference	PS control	Difference	PS inoculated	Difference			Liberty Degrees	Mean square	p value		2	3	4			Means	16.4696		14.4004		9.20603		9.06026
R7 sol	2	PR inoculated	14.4183		7.39241	14.4183	8.25752	16.7464		Min	7.39241	7.39241	10.2758	10.2758	6.62521	6.62521	14.407	14.407		Treatments	3	106.304	0	**	2.9	3.04	3.13	PR non-inoculated	B	9.06026	7.40932	*	5.34015	*	0.145776	NS	0
R36 sol	3	PR inoculated	10.2758		10.394	10.2758	6.62521	14.407		Q1	7.53191	0.139509	10.329	0.0531879	7.66331	1.0381	15.8136	1.40656		Phenotype	1	9.666	0.311		4.37602	4.58728	4.72309	PS non-inoculated	B	9.20603	7.26355	*	5.19437	*	0
R36 sol	4	PR inoculated	10.7613		12.544	10.7613	7.95164	17.6778		Med	8.73289	1.20097	12.5898	2.26073	8.20097	0.537657	16.6404	0.826829		Inoculation	1	312.964	0	**				PR inoculated	A	14.4004	2.06917	NS	0
R18 sol	5	PR inoculated	21.9941		9.67134	21.9941	8.20097	17.8784		Q3	9.85199	1.11911	17.098	4.50819	10.5906	2.38958	17.445	0.804545		Phenotype * Inoculation	1	7.288	0.378					PS inoculated	A	16.4696	0
R18 sol	6	PR inoculated	21.4483		9.3484	21.4483	7.54778	16.5344		Max	12.544	2.69203	21.9941	4.89615	13.6383	3.04777	17.8784	0.433395		Error	29	9.108
R12 sol	7	PR inoculated	10.3284		8.11737	10.3284	7.40025													Total	32
R12 sol	8	PR inoculated	10.3293		7.55655	10.3293	8.77253
S9 sol	9	PS inoculated	15.5733				12.4086															2.277
S9 sol	10	PS inoculated	16.7464				13.6383															1.50897
S14 sol	11	PS inoculated	14.407				12.6847
S14 sol	12	PS inoculated	17.6778
S9 sol	13	PS inoculated	17.8784																	Means
S9 sol	14	PS inoculated	16.5344																		Non-inoculated	Inoculated
R36 CTR	15	PR control	7.45801																	PR	9.06026	14.4004
R36 CTR	16	PR control	7.39241																	PS	9.20603	16.4696
R18 CTR	17	PR control	10.394
R18 CTR	18	PR control	12.544
R12 CTR	19	PR control	9.67134
R12 CTR	20	PR control	9.3484
R7 CTR	21	PR control	8.11737
R7 CTR	22	PR control	7.55655
S11 CTR	23	PS control	7.77885
S11 CTR	24	PS control	8.25752
S9 CTR	25	PS control	6.62521
S9 CTR	26	PS control	7.95164
S15 CTR	27	PS control	8.20097
S15 CTR	28	PS control	7.54778
S14 CTR	29	PS control	7.40025
S14 CTR	30	PS control	8.77253
S11 CTR	31	PS control	12.4086
S11 CTR	32	PS control	13.6383
S11 CTR	33	PS control	12.6847

## Sheet: Chitinase
CHITINASE ACTIVITY RAW DATA AND ITS STATISTICAL ANALYSIS
Sample name	Number	Treatment	Chitinase activity		PR control	PR inoculated	PS control	PS inoculated												GENERAL LINEAL MODEL					Multiple T-test					Duncan's test
R36 CTR	1	PR control	0		0	1.02529	0	0.163881			PR control	Difference	PR inoculated	Difference	PS control	Difference	PS inoculated	Difference			Liberty Degrees	Mean square	p value		2	3	4			Means	0.727583		0.20588		0.0221863		0
R36 CTR	2	PR control	0		0	0.316757	0.199676	0		Min	0	0	0.316757	0.316757	0	0	0	0		Treatments	3	0.6625	0	**	2.91	3.06	3.14	PR non-inoculated	B	0	0.727583	*	0.20588	NS	0.0221863	NS	0
R18 CTR	3	PR control	0		0	0.340286	0	0.141253		Q1	0	0	0.340286	0.0235299	0	0	0	0		Phenotype	1	0.4446	0.022	*	0.399794	0.420402	0.431393	PS non-inoculated	B	0.0221863	0.705396	*	0.183694	NS	0
R18 CTR	4	PR control	0		0	1.5669	0	0.45515		Med	0	0	0.388679	0.0483929	0	0	0.0706267	0.0706267		Inoculation	1	1.4799	0	**				PS inoculated	B	0.20588	0.521702	*	0
R12 CTR	5	PR control	0		0	0.388679	0	0.886758		Q3	0	0	1.02529	0.636611	0	0	0.236699	0.166072		Phenotype * Inoculation	1	0.5271	0.014	*				PR inoculated	A	0.727583	0
R12 CTR	6	PR control	0		0		0	0		Max	0	0	1.5669	0.541609	0.199676	0.199676	0.886758	0.650059		Error	26	0.0755
R7 CTR	7	PR control	0		0		0	0												Total	29
R7 CTR	8	PR control	0		0		0	0
R7 sol	9	PR inoculated	1.02529				0															0.018875
R7 sol	10	PR inoculated	0.316757																			0.137386
R12 SOL	11	PR inoculated	0.340286
R12 SOL	12	PR inoculated	1.5669
R36 SOL	13	PR inoculated	0.388679																	Means
S11 CTR	14	PS control	0																		Non-inoculated	Inoculated
S11 CTR	15	PS control	0.199676																	PR	0	0.727583
S9 CTR	16	PS control	0																	PS	0.0221863	0.20588
S9 CTR	17	PS control	0
S15 CTR	18	PS control	0
S15 CTR	19	PS control	0
S11 CTR	20	PS control	0
S11 CTR	21	PS control	0
S11 CTR	22	PS control	0
S14 sol	23	PS inoculated	0.163881
S9 sol	24	PS inoculated	0
S9 sol	25	PS inoculated	0.141253
S9 sol	26	PS inoculated	0.45515
S9 sol	27	PS inoculated	0.886758
S14 SOL	28	PS inoculated	0
S9 SOL	29	PS inoculated	0
S9 SOL	30	PS inoculated	0

## Sheet: Glucanase
β-1,3-GLUCANASE ACTIVITY RAW DATA AND ITS STATISTICAL ANALYSIS
Sample name	Number	Treatment	B-1,3-glucanase activity		PR control	PR inoculated	PS control	PS inoculated												GENERAL LINEAL MODEL					Multiple T-test					Duncan's test
R12 SOL	1	PR inoculated	5.91529		0	5.91529	51.2075	69.0876			PR control	Difference	PR inoculated	Difference	PS control	Difference	PS inoculated	Difference			Liberty Degrees	Mean square	p value		2	3	4			Means	145.433		84.3984		49.7252		0
R12 SOL	2	PR inoculated	114.053		0	114.053	116.308	157.689		Min	0	0	0	0	0	0	54.2582	54.2582		Treatments	3	34118.3	0.004	**	2.89	3.04	3.12	PR inoculated	B	0	145.433	*	84.3984	NS	49.7252	NS	0
R7 SOL	3	PR inoculated	0		0	0	73.8861	81.8972		Q1	0	0	4.98537	4.98537	0	0	83.9236	29.6654		Phenotype	1	19496	0.039	*	115.721	121.727	124.931	PS non-inoculated	AB	49.7252	95.7074	NS	34.6732	NS	0
R7 SOL	4	PR inoculated	81.1784		0	81.1784	0	300.418		Med	0	0	51.993	47.0076	0	0	126.624	42.7003		Inoculation	1	77993.2	0.001	**				PR inoculated	AB	84.3984	61.0342	NS	0
R36 SOL	5	PR inoculated	0		0	0	0	90.0028		Q3	0	0	125.712	73.7192	66.2889	66.2889	204.665	78.0409		Phenotype * Inoculation	1	307.5	0.828					PS inoculated	A	145.433	0
R36 SOL	6	PR inoculated	22.8075		0	22.8075	0	220.324		Max	0	0	350.283	224.571	246.884	180.595	300.418	95.7532		Error	35	6413.4
R18 SOL	7	PR inoculated	129.599		0	129.599	58.6916	54.2582												Total	38
R18 SOL	8	PR inoculated	350.283		0	350.283	246.884	141.004
R12 SOL	9	PR inoculated	4.6754			4.6754	0	112.244														1603.35
R12 SOL	10	PR inoculated	135.472			135.472	0	227.402														40.0419
S9 SOL	11	PS inoculated	69.0876				0
S9 SOL	12	PS inoculated	157.689
S14 SOL	13	PS inoculated	81.8972																	Means
S14 SOL	14	PS inoculated	300.418																		Non-inoculated	Inoculated
S9 S0L	15	PS inoculated	90.0028																	PR	0	84.3984
S9 S0L	16	PS inoculated	220.324																	PS	49.7252	145.433
S15 SOL	17	PS inoculated	54.2582
S15 SOL	18	PS inoculated	141.004
S14 SOL	19	PS inoculated	112.244
S14 SOL	20	PS inoculated	227.402
R36 CTR	21	PR control	0
R36 CTR	22	PR control	0
R18 CTR	23	PR control	0
R18 CTR	24	PR control	0
R12 CTR	25	PR control	0
R12 CTR	26	PR control	0
R7 CTR	27	PR control	0
R7 CTR	28	PR control	0
S11 CTR	29	PS control	51.2075
S11 CTR	30	PS control	116.308
S9 CTR	31	PS control	73.8861
S9 CTR	32	PS control	0
S15 CTR	33	PS control	0
S15 CTR	34	PS control	0
S14 CTR	35	PS control	58.6916
S14 CTR	36	PS control	246.884
S11 CTR	37	PS control	0
S11 CTR	38	PS control	0
S11 CTR	39	PS control	0
