# Supplementary material for: Asexually propagated Agave tequilana var. azul exhibits variation in genetic markers and defence responses to Fusarium solani
Source: AoB Plants. 2022 Jun 8;14(3):plac027. doi: 10.1093/aobpla/plac027 (PMC9246091; doi:10.1093/aobpla/plac027)
Supplement: plac027_suppl_Supplementary_Materials [file plac027_suppl_supplementary_materials.zip › plac027_suppl_Supplementary_Data_S3.xlsx]

## Sheet: Shk
SHIKIMIC ACID CONCENTRATION AND ITS STATISTICAL ANALYSIS
Sample name	Number	Treatment	ug Shikímico/g DW		PR control	PR inoculated	PS control	PS inoculated												GENERAL LINEAL MODEL					Multiple T-test					Duncan's test
R12 ctr	1	PR control	10.5194		10.5194	26.9775	14.4364	13.5466			PR control	Difference	PR inoculated	Difference	PS control	Difference	PS inoculated	Difference			Liberty Degrees	Mean square	p value		2	3	4			Means	24.8481		15.5201		15.1689		10.8544
R7 ctr	2	PR control	6.79965		6.79965	22.6094	16.0839	18.294		Min	6.79965	6.79965	21.5366	21.5366	8.69817	8.69817	13.5466	13.5466		Treatments	3	149.32	0	**	3.03	3.18	3.27		B	10.8544	13.9936	*	4.66561	NS	4.31441	NS	0
R7 ctr	3	PR control	12.6127		12.6127	21.5366	8.69817	13.666		Q1	10.5194	3.71971	22.3412	0.804599	13.8002	5.10206	13.6063	0.0596819		Phenotype	1	26.46	0.161		5.2634	5.52396	5.6803		B	15.1689	9.67923	*	0.3512	NS	0
R18 ctr	4	PR control	13.2779		13.2779	28.2689	21.1174			Med	11.0626	0.543209	24.7934	2.45228	15.2601	1.45992	13.666	0.0596819		Inoculation	1	195.91	0.001	**					B	15.5201	9.32803	*	0
R36 ctr	6	PR control	11.0626		11.0626		13.5882			Q3	12.6127	1.55016	27.3004	2.50692	18.4182	3.15805	15.98	2.31399		Phenotype * Inoculation	1	216.6	0.001	**					A	24.8481	0
R7 sol	12	PR inoculated	26.9775				19.1963			Max	13.2779	0.665203	28.2689	0.968519	21.1174	2.69918	18.294	2.31399		Error	14	12.07
R12 sol	13	PR inoculated	22.6094																	Total	17
R36 sol	15	PR inoculated	21.5366
R7 sol	16	PR inoculated	28.2689																			3.0175
S11 ctr	17	PS control	14.4364																			1.7371
S11 ctr	18	PS control	16.0839
S11 ctr	19	PS control	8.69817
S14 ctr	22	PS control	21.1174																	Means
S15 ctr	23	PS control	13.5882																		Non-inoculated	Inoculated
S15 ctr	24	PS control	19.1963																	PR	10.8544	24.8481
S9 sol	33	PS inoculated	13.5466																	PS	15.5201	15.1689
S9 sol	35	PS inoculated	18.294
S14 sol	36	PS inoculated	13.666

## Sheet: CA
t-CINNAMIC ACID CONCENTRATION AND ITS STATISTICAL ANALYSIS
Sample name	Number	Treatment	μg trans-cinnamic acid/g FW		PR control	PR inoculated	PS control	PS inoculated												GENERAL LINEAL MODEL					Multiple T-test					Duncan's test
S9 sol	1	PS inoculated	5.32679		22.6194	4.17787	6.15629	5.32679			PR control	Difference	PR inoculated	Difference	PS control	Difference	PS inoculated	Difference			Liberty Degrees	Mean square	p value		2	3	4			Means	12.499		9.42594		4.64779		4.40622
S9 sol	2	PS inoculated	4.50969		15.2709	5.87062	11.5309	4.50969		Min	4.48118	4.48118	2.95753	2.95753	4.43674	4.43674	3.38219	3.38219		Treatments	3	74.41	0.021	*	2.97	3.12	3.21		B	4.40622	8.0928	*	5.01972	NS	0.241564	NS	0
S14 sol	3	PS inoculated	3.38219		11.5993	5.97214	6.06779	3.38219		Q1	8.52431	4.04313	3.49393	0.536397	6.13417	1.69743	3.94594	0.563747		Phenotype	1	13.317	0.4		6.28315	6.60048	6.79088		B	4.64779	7.85124	*	4.77815	NS	0
R36 sol	4	PR inoculated	4.17787		8.52431	5.64262	16.1847			Med	11.5993	3.07498	4.91025	1.41632	8.69163	2.55746	4.50969	0.563747		Inoculation	1	200.802	0.004	**					AB	9.42594	3.07308	NS	0
R36 sol	5	PR inoculated	5.87062		4.48118	2.95753	7.23785			Q3	15.2709	3.67165	5.81362	0.903371	12.0602	3.36854	4.91824	0.408554		Phenotype * Inoculation	1	9.718	0.471						A	12.499	0
R36 sol	6	PR inoculated	5.97214			3.26594	13.6479			Max	22.6194	7.34846	5.97214	0.158522	16.1847	4.1245	5.32679	0.408554		Error	18	17.902
R7 sol	7	PR inoculated	5.64262				4.43674													Total	21
R12 sol	8	PR inoculated	2.95753				10.1454
R18 sol	9	PR inoculated	3.26594																			4.4755
S9 ctr	10	PS control	6.15629																			2.11554
S11 ctr	11	PS control	11.5309
S11 ctr	12	PS control	6.06779
S11 ctr	13	PS control	16.1847																	Means
S11 ctr	14	PS control	7.23785																		Non-inoculated	Inoculated
S15 ctr	15	PS control	13.6479																	PR	12.499	4.64779
S14 ctr	16	PS control	4.43674																	PS	9.42594	4.40622
S15 ctr	17	PS control	10.1454
R7 ctr	18	PR control	22.6194
R7 ctr	19	PR control	15.2709
R36 ctr	20	PR control	11.5993
R18 ctr	21	PR control	8.52431
R12 ctr	22	PR control	4.48118

## Sheet: Phenolic
TOTAL PHENOLIC COMPOUNDS CONCENTRATION AND ITS STATISTICAL ANALYSIS
Sample name	Number	Treatment	µM Catechol/ g FW		PR control	PR inoculated	PS control	PS inoculated												GENERAL LINEAL MODEL					Multiple T-test					Duncan's test
R7 SOL	1	PR inoculated	14.8719		14.4238	14.8719	0	0			PR control	Difference	PR inoculated	Difference	PS control	Difference	PS inoculated	Difference			Liberty Degrees	Mean square	p value		2	3	4			Means	19.5279		8.33262		4.95013		1.93872
R7 SOL	2	PR inoculated	19.7267		8.29946	19.7267	0	7.70107		Min	0	0	13.1462	13.1462	0	0	0	0		Treatments	3	374.85	0	**	2.96	3.11	3.19		C	1.93872	17.5892	*	6.39391	*	3.01141	NS	0
R36 SOL	3	PR inoculated	23.846		8.33689	23.846	4.8264	6.15396		Q1	8.29946	8.29946	16.0856	2.93939	0	0	4.45911	4.45911		Phenotype	1	593	0	**	5.71863	6.00842	6.16298		BC	4.95013	14.5778	*	3.38249	NS	0
R18 SOL	4	PR inoculated	25.1515		10.6029	25.1515	1.73534	5.94548		Med	8.33689	0.0374218	20.0759	3.99036	2.04633	2.04633	6.04972	1.59061		Inoculation	1	272.13	0	**					B	8.33262	11.1953	*	0
R18 SOL	5	PR inoculated	20.4252		0	20.4252	0			Q3	10.6029	2.26604	22.9908	2.9149	3.04311	0.996782	6.54074	0.491016		Phenotype * Inoculation	1	90.3	0.024	*					A	19.5279	0
R12 SOL	6	PR inoculated	13.1462			13.1462	2.35732			Max	14.4238	3.82091	25.1515	2.16067	4.8264	1.78329	7.70107	1.16033		Error	19	14.93
S9 SOL	7	PS inoculated	0				2.79089													Total	22
S14 SOL	8	PS inoculated	7.70107				3.79977
S9 SOL	9	PS inoculated	6.15396																			3.7325
S9 SOL	10	PS inoculated	5.94548																			1.93197
R18 CTR	11	PR control	14.4238
R7 CTR	12	PR control	8.29946
R7 CTR	13	PR control	8.33689																	Means
R36 CTR	14	PR control	10.6029																		Non-inoculated	Inoculated
R12 CTR	15	PR control	0																	PR	8.33262	19.5279
S11 CTR	16	PS control	0																	PS	1.93872	4.95013
S11 CTR	17	PS control	0
S11 CTR	18	PS control	4.8264
S14 CTR	19	PS control	1.73534
S14 CTR	20	PS control	0
S15 CTR	21	PS control	2.35732
S15 CTR	22	PS control	2.79089
S9 CTR	23	PS control	3.79977

## Sheet: SA
SALICYLIC ACID CONCENTRATION AND ITS STATISTICAL ANALYSIS
Sample name	Number	Treatment	Salicylic acid mg/g FW		PR control	PR inoculated	PS control	PS inoculated												GENERAL LINEAL MODEL					Multiple T-test					Duncan's test
R12 sol	1	PR inoculated	2.53081		34.9862	2.53081	5.39352	0.287704			PR control	Difference	PR inoculated	Difference	PS control	Difference	PS inoculated	Difference			Liberty Degrees	Mean square	p value		2	3	4			Means	15.73		9.69		4.96		1.83
R36 sol	2	PR inoculated	6.50479		17.5547	6.50479	12.7736	5.81049		Min	6.25685	6.25685	2.53081	2.53081	4.57247	4.57247	0	0		Treatments	3	161.413	0.032	*	3	3.15	3.23		B	1.83	13.9	*	7.86	NS	3.13	NS	0
R7 sol	3	PR inoculated	5.86605		11.762	5.86605	8.06696	1.2441		Q1	8.08994	1.83309	4.19843	1.66762	7.3986	2.82613	0.215778	0.215778		Phenotype	1	92.623	0.16		9.80075	10.2908	10.5521		B	4.96	10.77	*	4.73	NS	0
S9 sol	4	PS inoculated	0.287704		8.08994		16.6903	0		Med	11.762	3.67207	5.86605	1.66762	8.90518	1.50658	0.765902	0.550123		Inoculation	1	381.544	0.009	**					AB	9.69	6.04	NS	0
S9 sol	5	PS inoculated	5.81049		6.25685		8.32264			Q3	17.5547	5.79269	6.18542	0.31937	12.3483	3.44313	2.3857	1.6198		Phenotype * Inoculation	1	9.317	0.647						A	15.73	0
S14 sol	6	PS inoculated	1.2441				12.2065			Max	34.9862	17.4315	6.50479	0.31937	16.6903	4.34199	5.81049	3.42479		Error	16	42.691
S9 sol	7	PS inoculated	0				4.57247													Total	19
S9 ctr	8	PS control	5.39352				9.48773
S11 ctr	9	PS control	12.7736																			10.6728
S11 ctr	10	PS control	8.06696																			3.26692
S11 ctr	11	PS control	16.6903
S11 ctr	12	PS control	8.32264
S15 ctr	13	PS control	12.2065																	Means
S14 ctr	14	PS control	4.57247																		Non-inoculated	Inoculated
S15 ctr	15	PS control	9.48773																	PR	15.73	4.96
R7 ctr	16	PR control	34.9862																	PS	9.69	1.83
R7 ctr	17	PR control	17.5547
R36 ctr	18	PR control	11.762
R18 ctr	19	PR control	8.08994
R12 ctr	20	PR control	6.25685
